# Supplementary material for: Effect of Water Content in Semidry Grinding on the Quality of Glutinous Rice Flour
Source: Foods. 2024 Oct 10;13(20):3216. doi: 10.3390/foods13203216 (PMC11507609; doi:10.3390/foods13203216)
Supplement: Supplementary file 1 [file foods-13-03216-s001.zip]

Archive with 1 entries (1 files):
- foods-3198225-supplementary.pdf
